# Supplementary material for: Humoral Immune Response in IBD Patients Three and Six Months after Vaccination with the SARS-CoV-2 mRNA Vaccines mRNA-1273 and BNT162b2
Source: Biomedicines. 2022 Jan 13;10(1):171. doi: 10.3390/biomedicines10010171 (PMC8774019; doi:10.3390/biomedicines10010171)
Supplement: Supplementary file 1 [file biomedicines-10-00171-s001.zip]

Archive with 1 entries (1 files):
- biomedicines-1542614-supplementary.pdf
